# Supplementary material for: Phenotypic Discovery of Thiocarbohydrazone with Anticancer Properties and Catalytic Inhibition of Human DNA Topoisomerase IIα
Source: Pharmaceuticals (Basel). 2023 Feb 23;16(3):341. doi: 10.3390/ph16030341 (PMC10054454; doi:10.3390/ph16030341)
Supplement: Supplementary file 1 [file pharmaceuticals-16-00341-s001.zip]

Archive with 6 entries (6 files):
- Supplementary material.pdf
- Video S1.Dynophores_R1_compound2.mkv
- Video S2.Dynophores_R2_compoud2.mkv
- Video S3.Dynophores_R3_compound2.mkv
- Video S4.TSC24_R1_Dynophores.mkv
- Video S5.TSC24_R2_Dynophores.mkv
